# Supplementary material for: Rational Design of Chimeric Antisense Oligonucleotides on a Mixed PO–PS Backbone for Splice-Switching Applications
Source: Biomolecules. 2024 Jul 22;14(7):883. doi: 10.3390/biom14070883 (PMC11274656; doi:10.3390/biom14070883)
Supplement: Supplementary file 1 [file biomolecules-14-00883-s001.zip]

Archive with 1 entries (1 files):
- biomolecules-3094956-supplementary.pdf
